# Supplementary material for: Context dependent effects of ascorbic acid treatment in TET2 mutant myeloid neoplasia
Source: Commun Biol. 2020 Sep 7;3:493. doi: 10.1038/s42003-020-01220-9 (PMC7477582; doi:10.1038/s42003-020-01220-9)
Supplement: Supplementary file 3 — Supplementary Data 1 [file 42003_2020_1220_MOESM3_ESM.xlsx]

## Sheet: Figure 1
Figure 1
			B	C	D upper	D lower
			Mono (K/ul)	spleen weight (mg)	Gr1/Mac1 (%) PB	Gr1/Mac1 (%) SP
	WT	1	0.3	84	33.1	10
		2	0.21	82	28.5	8
		3	0.21	76	20	7.6
		4	0.38	54	21.8	8.9
		5	0.33	80	26	13
		6	0.31	90	24.8	11.2
		7	0.34
		8	0.33
		9	0.24
	Tet2+/- (ctrl)	1	0.62	305	34	16.9
		2	0.59	431	68.3	18.91
		3	0.72	444	84.3	18.2
		4	0.18	87	56.1	16.46
		5	0.16	330	45.4	17
		6	0.33	875	65.6	15.4
		7	0.83	98	52.7	19.6
		8	0.53	123	47.9	26.6
		9	0.46	87	52.1	32
		10	0.74	1045	55.3	29
		11	1.15	132	49.3	24
		12	0.74	89	43.9	22.3
		13	0.99	112	35.25	12
		14	1.18	789	60.93	17.6
		15	0.83	81	33.2	18
		16	0.47		56.7
		17	0.38		62.1
		18	0.38		40.2
		19	0.28
	Tet2+/- (AA)	1	0.5	80	51.6	11.7
		2	0.46	70	42	15.91
		3	0.25	158	40	17.04
		4	0.32	240	35.94	12.83
		5	0.16	320	39.79	16.19
		6	0.07	230	40.26	14.32
		7	0.1	46	40.31	13.07
		8	0.34	228	37.4	18.8
		9	0.16	276	32.2	15.4
		10	0.25	109	32.4	15.1
		11	0.23	195	27.8	10
		12	0.32	10	21	19
		13	0.12	10.2	34	22.8
		14	0.26	85	24.8	23
		15	0.24		30.6	17
		16	0.24			18.9
		17	0.2			15

## Sheet: Figure 2
Figure 2
	2B
	Days	WT (n=18)	Tet2+/- (n=20)	Tet2+/- (AA) (n=20)
	203		1
	203		1
	226		1
	238		1
	255		1
	274			1
	288		1	1
	304		1
	316		1	1
	318		1
	323		1	1
	348		1	1
	356			1
	365	0	0	0
	365	0	0	0
	365	0	0	0
	365	0	0	0
	365	0	0	0
	365	0	0	0
	365	0	0	0
	365	0	0	0
	365	0	0	0
	365	0		0
	365	0		0
	365	0		0
	365	0		0
	365	0		0
	365	0
	365	0
	365	0
	365	0
		2E	2F	2G
		5hmC/5mC	5fC/5mC	5caC/5mC
Control, 0.033g/dL	1	2.95	0.96	0.83
	2	3.11	0.79	0.85
	3	2.81	0.84	0.76
	4	3.02	0.81	0.8
	5	3.09	1.05	0.86
	6	2.72	1.07	0.82
AA, 3.3g/dL	1	3.25	1.54	0.94
	2	3.04	1.35	0.88
	3	3.21	1.42	0.91
	4	3.24	1.45	0.97
	5	3.59	1.87	1.01
	6	3.17	1.61	0.99
2I
Days	3.3 g/L AA (n=8)	0.33 g/L AA (n=8)	0.033 g/L AA (n=11)
190			1
216			1
220			1
220			1
220			1
227		1	1
240		1
245		1	1
252		1
274	1
274	1	1
296	1
320	1
342		1
365	0	0	0
365	0	0	0
365	0		0
365	0		0

## Sheet: Figure 3
Figure 3
	3A
		Vector			OE
	MEG-01	1.1235	1.2951	0.8814	9.0125	9.8282	6.6593
	CMK	0.6324	0.7266	0.501	1.2425	1.2571	1.1004
	HEL	0.5821	0.6299	0.468	1.3212	1.4005	1.1783
	3B
	Time, Days	Vector			TET2OE			Vector + AA
	0	1.25	1.25	1.25	1.25	1.25	1.25	1.25	1.25	1.25
	2	3.75	3.64	3.11	2.12	2.4	1.78	1.88	2.05	1.32
	4	5.27	4.49	4.04	2.52	2.91	2.08	1.99	1.87	1.72
	6	6.96	6.29	5.5	1.33	2.54	2.02	1.67	0.98	0.5
	3C
	Time, Days	Vector			TET2OE			Vector + AA
	0	1.5	1.5	1.5	1.5	1.5	1.5	1.5	1.5	1.5
	2	3.14	3.4	2.16	3	3.28	1.97	1.81	1.87	1.18
	4	6.75	6.96	5.79	2.78	2.82	2.2	1.4	2.07	1.27
	6	9.2	10.79	9.41	2.99	3.34	2.31	1.7	1.87	1.11
	3D
	Time, Days	Vector			TET2OE			Vector + AA
	0	1.5	1.5	1.5	1.5	1.5	1.5	1.5	1.5	1.5
	2	2.31	2.63	1.36	1.42	2.09	1.59	1.84	1.92	1.04
	4	3.54	3.68	2.53	2.74	3.09	1.91	2.6	3.2	1.88
	6	8.74	9.04	7.42	4.01	4.25	3.74	3.88	4.18	3.1
	3E_K562_5hmC/5mC
		AA			PBS
	scr	7.175	8.0662	5.1588	1.4567	1.793	1.1003
	shTET2	2.976	3.2145	1.6095	0.6517	0.7964	0.2919
	3E_K562_TET2 mRNA
	scr	shTET2
	105	19.22
	123.12	25.54
	71.88	15.24
	3F_MOLM13_5hmC/5mC
		AA			PBS
	scr	5.0142	4.9855	4.4003	1.2712	1.3509	1.1579
	shTET2	2.7471	2.7529	2.3	0.8247	0.8733	0.552
	3F_MOLM13_TET2 mRNA
	scr	shTET2
	110	12.5
	105.82	14.31
	84.18	9.19
	3G
	Days	scr			scr+AA			shTET2			shTET2+AA
	0	0.5	0.5	0.5	0.5	0.5	0.5	0.5	0.5	0.5	0.5	0.5	0.5
	1	1.52	1.69	1.59	1.1	1.3	1.2	1.69	1.77	1.64	1.06	1.08	1.01
	2	2.33	2.54	2.33	1.88	2.11	1.92	2.44	2.55	2.36	1.7	1.78	1.56
	3	2.55	2.78	2.62	2.44	2.64	2.36	2.74	2.94	2.72	1.99	2.09	1.8
	3H
	Days	scr			scr+AA			shTET2			shTET2+AA
	0	0.5	0.5	0.5	0.5	0.5	0.5	0.5	0.5	0.5	0.5	0.5	0.5
	1	1.64	1.79	1.52	1.43	1.63	1.29	1.75	2.14	1.66	1	1.24	0.91
	2	2.24	2.58	2.38	2.01	2.25	2.1	2.56	2.74	2.32	1.67	1.88	1.49
	3	2.76	3.08	2.56	2.32	2.56	2.32	2.88	3.11	2.77	1.96	2.2	1.69
	3J
		PBS			AA
	scr	80	88	72	50	45	56
	shTET2	289	275	268	155	145	152
	3K
	TET2WT	TET2MT
	9.25	6.4
	7.45	6.23
	6.55	6
	6.53	4.12
	6.5	4.15
	5.1	5.2
	5	3.12
	4.2	2.85
		2.8
		2.5
		2.4
	3L
	TET2WT	TET2WT+AA	TET2MT	TET2MT+AA
	5.05	6.1	4.5	5.3
	5	5.55	3.9	3.5
	5.7	6.3	3	4
			2	1.9

## Sheet: Figure 4
Figure 4
	4C
	[Vc], µM	Fe3+			Fe2+
	2000	0.99	1.07	1.07	0.99	1.24	0.83
	1000	1.06	1.01	0.93	1.06	1.04	0.84
	500	0.9	0.97	1.17	0.89	1.09	0.87
	250	1.1	0.91	1.01	0.98	1.31	0.98
	125	1.27	1.07	0.92	1.03	1.26	1.01
	100	0.79	1.03	1.09	0.96	1.06	0.89
	50	0.71	0.93	0.87	0.99	1.22	0.77
	25	0.64	0.67	0.43	1.03	1.09	0.76
	12.5	0.23	0.32	0.29	0.98	1.19	1.01
	6.25	0.11	0.07	0.21	1.01	1.16	0.69
	3.13	0	0.02	0	1.1	0.95	0.95
	4E
	AA	-	-	+	-	+	+
	EDTA	-	+	-	-	+	-
		Fe2+	Fe2+	Fe2+	Fe3+	Fe3+	Fe3+
		1.04315	0.079188	0.807107	0.11802	0.121827	0.404315
		0.974619	0.086802	0.959391	0.038071	0.045685	0.48731
		0.982234	0.041117	0.898477	0.083756	0.121827	0.540609

## Sheet: Figure 5
	Figure 5
	5A
	TSA 0	TSA 2.5 μM	TSA 5 μM
	1	1.5	2.64
	1	1.24	4.14
	1	1.4	3.2
	5B
		TSA			TSA+AA
	0	1.03	0.97	1	1.69	1.65	1.8
	1.25	1.2	1.11	1.3	3.06	2.88	3.1
	2.5	1.28	1.24	1.3	3.59	3.29	3.7
	5	1.32	1.28	1.5	2.99	2.88	3.3
	5C
		SRT1720			SRT1720+AA
	0	1	1	1	4.22	3.72	4.34
	2.5	1.61	1.62	1.33	4.66	4.71	4.48
	5	1.62	1.74	1.45	5.48	5.25	5.5
	5D
	Sirtinol	Control			VitC
	0	1	1	1	2.58	3.37	3.73
	100	0.9	1.09	0.98	2.07	2.53	2.61
	200	1.1	0.89	1.08	1.18	1.25	1.31
	5E
	SRT1720	SigM5			HEL			CMK
	0	1	1	1	1	1	1	1	1	1
	1.25	1	0.94	1.02	0.98	1.07	0.95	1	0.94	1.14
	2.5	0.82	0.75	0.78	0.88	0.85	0.88	1.07	1	1.04
	5	0.19	0.21	0.24	0.71	0.61	0.63	0.73	0.81	0.75
	10	0.05	0.08	0.06	0.05	0.07	0.09	0.13	0.16	0.25
	5F
	[SRT1720], µM	Control			with AA
	0	1	0.89	1.12	0.97	1.02	1.01
	1.25	1	0.94	1.02	0.73	0.7	0.63
	2.5	0.82	0.75	0.78	0.37	0.47	0.54
	5	0.29	0.29	0.34	0.09	0.07	0.06
	5G
	VitC (uM)	Vehicle		SRT1720
	0	1	0.09	0.61	0.08
	6.25	0.96	0.05	0.44	0.05
	12.5	0.93	0.06	0.37	0.04
	25	0.91	0.03	0.34	0.05
	50	0.89	0.02	0.29	0.03
	100	0.84	0.04	0.11	0.03
	5H
	-	AA	AA+ SRT1720	AA+TSA
	1	0.91	1.28	1.39
	1	1.04	1.41	1.84
	1	1.13	1.46	1.6
	5I
	-	AA	AA+ SRT1720	AA+TSA
	1	0.97	0.7	0.5
	1	1.11	0.38	0.39
	1	0.85	0.5	0.13

## Sheet: Figure 6
Figure 6
	6C
		Vector			TET2
	-AA	0.9	1	1.1	10.3	11.49	17.72
	+AA	8.6	9.81	14.29	26.98	31.05	58.14
TET2-MT	K1299E			K1310Q			K1491N			K1533R			K1905E
-AA	1.22	0.95	1.06	2.46	2.2	2.78	0.83	0.64	0.59	10.67	12.47	16.32	2.2	1.84	2.29
+AA	8.2	7.49	8.37	9.67	6.42	5.73	7.3	6.15	4.94	28.54	36.93	48.76	7.73	7.14	8.22
	6E
	P300+CoA	CoA	-	P300
	0.45	0.94	1.1	0.96
	0.34	0.86	0.9	0.91
	0.32	1.01	1	1.02
	6F
		-CoA				+CoA
	0	1	1	1	1	0.98	0.75	0.81	1.09
	100	1.28	1.42	1.33	1.52	1.2	1.16	0.98	0.97
	200	3.59	3.08	2.6	2.4	1.79	1.53	1.16	1.05

## Sheet: Supplementary Figure 1
Supplementary Figure 1
	B
		AA			H2O
	+/+	4.3	4.64	3.66	2.2	2.13	1.82
	+/-	3.02	2.92	2.46	1.44	1.64	1.42
	-/-	1.46	1.73	1.49	0.85	1.23	0.92
	D
		AA			H2O
	TET2+/+	14.2	15.45	12.95	12.15	9.95	11.05
	TET2+/-	13.8	14.3	11.3	11.28	9.25	10.5
	TET2-/-	12.06	10.46	11.56	10.5	9.02	10.3
	E
		AA			H2O
	TET2+/+	1.5	1.45	1.65	1.04	0.75	1.21
	TET2+/-	1	0.86	1.14	0.75	0.6	0.85
	TET2-/-	0.35	0.41	0.38	0.25	0.31	0.21
	F
		Mock			AA
	Tet2+/+	110	108	115	118	140	120
	Tet2+/-	250	260	240	175	152	159
	Tet2-/-	325	300	289	215	250	240
	G
					BM		PB
			WBC (K/ul)	NE (K/ul)	Gr-1+/Mac-1+ (%)	LSK (% in Lin- gate)	RBC (M/ul)	LK (% in Lin1 gate)
	WT	1	8.45	2.68	33.8	2.21	9.54	26.4
		2	5.44	1.38	38.1	1.05	9.43	27.1
		3	5.86	1.81	32.5	2.38	9.5	28.7
		4	9.54	3.21	44.3	3.34	8.83	27.8
		5	12.1	3.91	38.5	2.69	10.14	24.7
		6	9.95	2.06	35.4	3.08	9.88	26.3
		7	8.8	2.18			8.72
		8	7.49	1.7			8.7
		9	8.22	3.37			6.96
	Tet2+/- (ctrl)	1	7.42	1.97	77.1	4.53	9.1	44
		2	5.76	1.62	70.1	3.65	7.64	35.2
		3	8.36	2.22	76	2.71	7.62	35.4
		4	5.84	2.24	65.1	1.85	8.99	24.8
		5	4.88	1.44	58.1	3.05	9.5	25.1
		6	3.7	0.65	70.4	2.86	9.64	28.5
		7	9.16	1.2	87.1	3.64	10.15	32.4
		8	7.88	1.68	70.3	4.1	9.01	23.9
		9	8.46	2.03			11.35
		10	13.9	7.28			6.72
		11	13.91	5.99			9.54
		12	13.02	5.25			8.93
		13	12.97	4.45			8.97
		14	9.42	6.65			8.11
		15	7.8	2.44			9.47
		16	9.54	1.64			10.01
		17	11.08	3.01			9.45
		18	11.98	3.47			7.3
		19	12.18	4.63			5.85
	Tet2+/- AA treatment	1	6.14	0.54	65.5	2.96	9.65	32.5
		2	9.14	1.81	65.5	2.67	9.37	29.5
		3	2.52	0.33	69	3.63	5.65	33.3
		4	5	1.24	61.2	2.5	8.94	25.8
		5	6.3	2.65	55.6	3.07	8.92	31.6
		6	6.28	2.26	57	2.58	7.77	30.3
		7	4.36	2.07	75.1	3.1	9.5	29.3
		8	4.36	0.81	73.2	3.37	9.36	27.3
		9	3.64	1.22	55.4		8.55
		10	12.64	3	68.9		9.04
		11	10.54	5.4			8.99
		12	16.22	6.48			9.04
		13	3.72	1.64			9.36
		14	9.3	2.43			9.67
		15	7.49	1.97			6.89
		16	7.72	2.04			7.42
		17	9.98	1.46			8.71

## Sheet: Supplementary Figure 2
Supplementary Figure 2
	B
		AA			PBS
	scr	6.6	5.65	8.3	1.8	1.63	2.48
	shTET2	4.65	6.83	3.49	0.98	1.51	0.75
	C
		AA			PBS
	scr	10.83	15.06	18.29	4.57	5.05	2.62
	shTET2	5.02	5.58	9.53	2.79	2.42	2.47
	D
	scr	scr+AA	shTET2	shTET2+AA
	5.375	4.45	5.75	4.005
	5.87	4.98	6.04	4.155
	5.48	4.55	5.61	3.72
	E
	scr	scr+AA	shTET2	shTET2+AA
	5.51	4.85	6	3.9
	6.16	5.41	6.685	4.47
	5.43	4.8	5.615	3.495

## Sheet: Supplementary Figure 3
Supplementary Figure 3
	F
	[AA-1] (103 ∙M-1)	TET2_CD	BSA	GST
	62.5	10.0867	8.90625	4.13593
	31.25	2.67018	4.06417	3.15503
	15.625	2.06669	3.60759	2.21398
	8	1.50297	1.87346	1.44232
	4	1.17065	1.26484	1.2026
	2	1.03667	1.05894	1.03881

## Sheet: Supplementary Figure 5
Supplementary Figure 5
	G
	DMSO	SRT1720	C646	HATi
	1	1.06	0.95	1.05
	1	1.03	1.18	0.93
	1	0.9	1.02	0.85
	H
	TET1	TET3
	0.00118694	0.00833951
	0.00136255	0.0086049
	0.001323	0.007333
