# Supplementary material for: Context dependent effects of ascorbic acid treatment in TET2 mutant myeloid neoplasia
Source: Commun Biol. 2020 Sep 7;3:493. doi: 10.1038/s42003-020-01220-9 (PMC7477582; doi:10.1038/s42003-020-01220-9)
Supplement: Supplementary file 4 — Supplementary Data 2 [file 42003_2020_1220_MOESM4_ESM.xlsx]

## Sheet: Supplementary_Table 2
Cell Line / Cells	Cell Culture Media	TET2 status	TET2 Mutation		Species	Disease Model / Source
			COSMIC	CCLE
Lin-c-Kit+	DMEM, 10% FBS, 50 ng/ml mSCF, 10 ng/ml mIL3, 10 ng/ml mIL6	WT*, +/-**, -/-**	N/A	N/A	Mouse	Bone marrow
CD34+ HSC	RPMI-1640, 10% FBS, 25% conditioned media from HS-5 cells (ATCC #CRL-1188)	WT, KD***	N/A	N/A	Human	Cord Blood
HEK293T	DMEM with 10% FBS	WT	N/A	N/A	Human	For Protein Expression
K562	RPMI-1640 with 10% FBS	WT, KD	N/A	N/A	Human	BP-CML (Erythroleukemia)
MOLM-13	RPMI-1640 with 10% FBS	WT, KD	N/A	N/A	Human	AML-M5a (Monocytic)
MEG-01	RPMI-1640 with 10% FBS	WT, OE^	N/A	N/A	Human	BP-CML (Megakaryocytic)
CMK	RPMI-1640 with 10% FBS	WT, OE	N/A	N/A	Human	AML-M7 (Megakaryocytic)
HEL	RPMI-1640 with 10% FBS	MTT, OE	p.P1575L	N/A	Human	AML-M6 (Erythroleukemia)
SIG-M5	IMDM with 20% FBS	MT, -/-	p.S1203R, p.Y1182fs*44, p.F1041fs*2	p.I11821fs, p.F1041fs	Human	AML-M5a (Monocytic)
*WT: Wild-type
**+/-: heterozygous knockout. -/-: homozygous knockout
***KD: Knockdown
^OE: Overexpressing (wild-type)
TMT: Mutant
