# Supplementary material for: Context dependent effects of ascorbic acid treatment in TET2 mutant myeloid neoplasia
Source: Commun Biol. 2020 Sep 7;3:493. doi: 10.1038/s42003-020-01220-9 (PMC7477582; doi:10.1038/s42003-020-01220-9)
Supplement: Supplementary file 5 — Supplementary Data 3 [file 42003_2020_1220_MOESM5_ESM.xlsx]

## Sheet: Supplementary Table 3 
Sample No.	TET2 Variant	TET2 VAF (%)	Diagnosis	Age	Gender	Cytogenetics	Used in Figure
1	E1477V	18	MDS/MPN (CMML-1)	68	F	46,XX[20]	3K
2	W1917X;Y1245C	41;44	AML (p)	75	F	46,XX[20]	3K
3	K1438X	46	AML	68	F	46,XX,t(2;11)(q31;p15)[19]/44,XX,-14,-21[1]	3K
4	M611fs	34	AML (s)	84	M	46,XY[20]	3K
5	H974fs	35	AA	44	F	46,XX[cp20]	3K
6	T1270fs	39	MDS	78	F	46,XX,add16)(p13.3)[14]/46,XX,add(16)(p13.3)x2[4]/46,XX[2]	3K
7	W564fs	44	MDS	60	M	46,XY,-5,+mar[5]/47,XY,+8[3]/46,XY[14}	3K
8	S716fs	49	MDS	73	M	45,X,-Y,del(20)(q13.1)[5]/45,X,-Y[cp19]	3K
9	D1384Y	39	MDS/MPN (CMML-1)	75	M	46,XY	3K, 3L
10	R1465X	77.3	AML (Monocytic)	46	M	46,XY	3K, 3L
11	W564fs	43.8	MDS (RAEB-1)	55	M	46,XY,-5,+mar[5]/47,XY,+8[3]/46,XY[14}	3K, 3L
12	E1178fs	0.469	MDS/MPN	72	M	46,XY	3L
13	p.E1483X	0.46724	AML (s)	93	M	46,XY[20]	5H-I
14	p.I274fs	0.406	MDS/MPN (CMML-1/RCMD)	85	M	46,XY,del(20)(q11.2q13.1)[4]/46,XY[15]	5H-I
15	p.R550X	0.284672	AML (p)	46	M	46,XY[20]	5H-I
