# Supplementary material for: Context dependent effects of ascorbic acid treatment in TET2 mutant myeloid neoplasia
Source: Commun Biol. 2020 Sep 7;3:493. doi: 10.1038/s42003-020-01220-9 (PMC7477582; doi:10.1038/s42003-020-01220-9)
Supplement: Supplementary file 6 — Supplementary Data 4 [file 42003_2020_1220_MOESM6_ESM.xlsx]

## Sheet: Supplementary Table 4
Frame Shift mutation involving lysine residues in TET2				Missense mutation in Lysine residues
Position	Frequency	Number of patients		Position	Frequency	Number of patients
K1299fs	0.000811359	4		K1299E	0.00020284	1
K1308fs	0.000811359	4		K1310Q	0.00020284	1
K1422fs	0.000608519	3		K1491N	0.00020284	1
K1468fs	0.000608519	3		K1533R	0.00020284	1
K109fs	0.00040568	2		K1905E	0.000608519	3
K110fs	0.00040568	2
K1110fs	0.00040568	2		Total		7
K1243fs	0.00040568	2
K1438fs	0.00040568	2
K1478fs	0.00040568	2
K1491fs	0.00040568	2
K1911fs	0.00040568	2
K201fs	0.00040568	2
K568fs	0.00040568	2
K751fs	0.00040568	2
K1004fs	0.00020284	1
K1038fs	0.00020284	1
K1049fs	0.00020284	1
K111fs	0.00020284	1
K1125fs	0.00020284	1
K1171fs	0.00020284	1
K1185fs	0.00020284	1
K1188fs	0.00020284	1
K1197fs	0.00020284	1
K1208fs	0.00020284	1
K1317fs	0.00020284	1
K1339fs	0.00020284	1
K1409fs	0.00020284	1
K1439fs	0.00020284	1
K148fs	0.00020284	1
K1493fs	0.00020284	1
K1533fs	0.00020284	1
K1669fs	0.00020284	1
K1720fs	0.00020284	1
K203fs	0.00020284	1
K223fs	0.00020284	1
K224fs	0.00020284	1
K241fs	0.00020284	1
K326fs	0.00020284	1
K546fs	0.00020284	1
K655fs	0.00020284	1
K700fs	0.00020284	1
K753fs	0.00020284	1
K780fs	0.00020284	1
K889fs	0.00020284	1
K900fs	0.00020284	1
Total		67
