# Supplementary material for: Context dependent effects of ascorbic acid treatment in TET2 mutant myeloid neoplasia
Source: Commun Biol. 2020 Sep 7;3:493. doi: 10.1038/s42003-020-01220-9 (PMC7477582; doi:10.1038/s42003-020-01220-9)
Supplement: Supplementary file 7 — Supplementary Data 5 [file 42003_2020_1220_MOESM7_ESM.xlsx]

## Sheet: Supplementary Table 5
Primer Name	5' to 3' sequence	Reference	Amplicon Length
TET2_K1299E_Fw	acaatggatgtGagtttgccagaagcaagatcccaa	This study
TET2_K1299E_Rv	gcttctggcaaactCacatccattgtagtacatgct	This study
TET2_K1310Q_Fw	ccaaggaagtttCagctgcttggggatgacccaaaa	This study
TET2_K1310Q_Rv	ccccaagcagctGaaacttccttgggatcttgcttc	This study
TET2_K1491N_Fw	ataaaaatgaaaaCgaaaagtcagccccatcacgta	This study
TET2_K1491N_Rv	ggctgacttttcGttttcatttttatttgagctgtt	This study
TET2_K1533R_Fw	cagcctctacagCGgcagccaccacagccccagcag	This study
TET2_K1533R_Rv	tgtggtggctgcCGctgtagaggctggggctgctgg	This study
TET2_K1905E_Fw	ttttaccagcatGagagcatgaatgagccaaaacat	This study
TET2_K1905E_Rv	cattcatgctctCatgctggtaaaagacgagggaga	This study
TET1 qRT Fw	CAGCTGTCTTGATCGAGTTA	PMID: 28823558	186 bp
TET1 qRT Rv	AATTGGACACCCATGAGAGC	PMID: 28823558	186 bp
TET3 qRT Fw	CGATTGCGTCGAACAAATAG	PMID: 28823558	159 bp
TET3 qRT Rv	CTCCTTCCCCGTGTAGATGA	PMID: 28823558	159 bp
GAPDH qRT Fw	CTCCTCCTGTTCGACAGTCAGC	PMID: 28823558	240 bp
GAPDH qRT Rv	CCATGGAATTTGCCATGGGTGG	PMID: 28823558	240 bp
